# Supplementary material for: High expression of microRNA-454 is associated with poor prognosis in triple-negative breast cancer
Source: Oncotarget. 2016 Aug 31;7(40):64900–9. doi: 10.18632/oncotarget.11764 (PMC5323124; doi:10.18632/oncotarget.11764)
Supplement: Supplementary file 2 [file oncotarget-07-64900-s002.xlsx]

## Sheet: Supplement Table 1
Table 1 Clinicopathological variables of breast cancer patients in the two sets.
Variable	Training set	Validation set	P
Total	225	241
Median follow-up time	94.50mo(57.75-117.47)	80.40mo(35.54-98.50)
(IQR)
Age			0.805
Median (IQR)	50y(45-56)	50y(44-58)
≤50years	116(51.6%)	127(52.7%)
>50 years	109(48.4%)	114(47.3%)
Menstrual status			0.07
Premenopause	110(48.9%)	138(57.3%)
Postmenopause	115(51.1%)	103(42.75)
Grade			0.243
1 or 2	127(56.4%)	120(49.8%)
3	60(26.7%)	81(33.6%)
Unknow	38(16.9%)	40(16.6%)
Tumorsize			0.255
≤2 cm	109(48.4%)	100(41.5%)
>2,≤5 cm	105(46.75)	121(50.2%)
>5cm	9(4.0%)	14(5.8%)
Not measurable	2(0.9%)	6(2.5%)
Lymph node status			0.849
Negative	128(56.9%)	135(56.0%)
Positive	97(43.1%)	106(44.0%)
ER status			0.796
Negative	144(64.0%)	157(65.1%)
Positive	81(36.0%)	84(34.9%)
PR status			0.383
Negative	159(70.7%)	179(74.3%)
Positive	66(29.3%)	62(25.7%)
Her-2 status			0.217
Negative	137(60.9%)	160(66.4%)
Positive	88(39.1%)	81(33.6%)
Molecular Subtype			0.424
Luminal A	44(19.6%)	44(18.3%)
Luminal B	47(20.9%)	40(16.6%)
HER-2+	42(18.7%)	41(17.0%)
Triple-negative	92(40.9%)	116(48.1%)
miR-454 status			0.908
Low expression	144(64.0%)	153(63.5%)
High expression	81(36.0%)	88(36.5%)
Abbreviations:IQR, inter-quartile range; mo, months; y, years; ER, estrogen receptor; PR, progesterone receptor;HER-2, human epidermal growth factor receptor 2.
