# Supplementary material for: High expression of microRNA-454 is associated with poor prognosis in triple-negative breast cancer
Source: Oncotarget. 2016 Aug 31;7(40):64900–9. doi: 10.18632/oncotarget.11764 (PMC5323124; doi:10.18632/oncotarget.11764)
Supplement: Supplementary file 3 [file oncotarget-07-64900-s003.xlsx]

## Sheet: Supplement Table 2
Table 2 Univariate and Multivariate survival analyses of factors associated with overall survival in overall population.
Variates	Training set								Validation set
	Univariate				Multivariate				Univariate				Multivariate
	HR (95%CI)		P		HR (95%CI)		P		HR (95%CI)		P		HR (95%CI)		P
Age
≤50years	1		-		1		-		1		-		1		-
>50 years	1.98 (0.87-4.48)		0.101		1.13 (0.39-3.27)		0.818		1.14 (0.55-2.36)		0.723		0.93 (0.37-2.34)		0.872
Menstrual status
Premenopause	1		-		1		-		1		-		1		-
Postmenopause	3.19 (1.27-7.99)		0.013		4.44 (1.19-16.56)		0.027		1.32 (0.64-2.73)		0.458		1.53 (0.63-3.73)		0.344
Grade
1 or 2	1		-		1		-		1		-		1		-
3	2.32 (0.99-5.47)		0.054		1.10 (0.42-2.91)		0.842		1.70 (0.80-3.62)		0.169		1.23 (0.53-2.86)		0.631
Tumorsize
≤2 cm	1		-		1		-		1		-		1		-
>2,≤5 cm	1.80 (0.75-4.35)		0.19		2.44 (0.88-6.79)		0.088		2.06 (0.89-4.73)		0.09		2.32 (0.91-5.91)		0.078
>5cm	9.45(2.83-31.60)		<0.001		5.60 (1.22-25.66)		0.026		2.84 (0.60-13.40)		0.187		5.08 (1.01-25.46)		0.048
Lymph node status
Negative	1		-		1		-		1		-		1		-
Positive	3.83 (1.60-9.18)		0.003		4.77 (1.67-13.61)		0.004		2.96(1.35-6.49)		0.007		2.97 (1.25-7.08)		0.014
ER status
Negative	1		-		1		-		1		-		1		-
Positive	0.52 (0.21-1.31)		0.164		0.31 (0.10-1.01)		0.053		0.59 (0.26-1.34)		0.205		0.88 (0.32-2.42)		0.809
Her-2 status
Negative	1		-		1		-		1		-		1		-
Positive	0.46 (0.18-1.14)		0.093		0.39 (0.12-1.21)		0.102		0.58(0.25-1.36)		0.211		0.58 (0.22-1.49)		0.254
miR-454
Low	1		-		1		-		1		-		1		-
High	2.89 (1.30-6.45)		0.009		2.57 (1.03-6.43)		0.043		1.80 (0.87-3.73)		0.114		2.18 (0.99-4.79)		0.052
