# Supplementary material for: High expression of microRNA-454 is associated with poor prognosis in triple-negative breast cancer
Source: Oncotarget. 2016 Aug 31;7(40):64900–9. doi: 10.18632/oncotarget.11764 (PMC5323124; doi:10.18632/oncotarget.11764)
Supplement: Supplementary file 4 [file oncotarget-07-64900-s004.xlsx]

## Sheet: Supplement Table 3
Table 3 Univariate and Multivariate survival analyses of factors associated with overall survival in TNBC.
Variates	Training set								Validation set
	Univariate				Multivariate				Univariate				Multivariate
	HR (95%CI)		P		HR (95%CI)		P		HR (95%CI)		P		HR (95%CI)		P
Age
≤50years	1		-		1		-		1		-		1		-
>50 years	1.93 (0.66-5.66)		0.23		0.74 (0.20-2.75)		0.651		1.01 (0.44-2.50)		0.975		0.82 (0.28-2.41)		0.721
Menstrual status
Premenopause	1		-		1		-		1		-		1		-
Postmenopause	4.31 (1.21-15.28)		0.024		4.12(0.80-21.26)		0.091		1.19 (0.48-2.92)		0.708		1.94 (0.68-5.53)		0.214
Grade
1 or 2	1		-		1		-		1		-		1		-
3	1.90 (0.64-5.65)		0.25		0.55 (0.13-2.42)		0.432		1.56 (0.60-4.03)		0.363		1.24 (0.47-3.30)		0.666
Tumorsize
≤2 cm	1		-		1		-		1		-		1		-
>2,≤5 cm	1.72(0.50-5.88)		0.387		3.35 (0.75-14.90)		0.112		1.96 (0.69-5.58)		0.205		3.72 (1.11-12.49)		0.034
>5cm	13.15(3.22-53.78)		<0.001		7.65 (1.30-44.90)		0.024		2.13 (0.25-18.25)		0.49		5.35 (0.53-53.92)		0.155
Lymph node status
Negative	1		-		1		-		1		-		1		-
Positive	6.81 (2.16-21.45)		0.001		5.66 (1.17-27.37)		0.031		3.35 (1.21-9.31)		0.02		6.88 (1.99-23.86)		0.002
miR-454
Low	1		-		1		-		1		-		1		-
High	3.67(1.25-10.74)		0.018		6.40 (1.56-26.32)		0.01		2.47 (0.99-6.18)		0.053		6.99 (2.13-22.91)		0.001
