# Supplementary material for: High expression of microRNA-454 is associated with poor prognosis in triple-negative breast cancer
Source: Oncotarget. 2016 Aug 31;7(40):64900–9. doi: 10.18632/oncotarget.11764 (PMC5323124; doi:10.18632/oncotarget.11764)
Supplement: Supplementary file 5 [file oncotarget-07-64900-s005.xlsx]

## Sheet: Supplement Table 4 
Table 4 Univariate and Multivariate survival analyses of factors associated with overall survival in TCGA set.
	Univariate				Multivariate
	HR (95%CI)		P		HR (95%CI)		P
Age
≤50years	1		-		1		-
>50 years	1.22 (0.70-2.10）		0.485		2.57 (0.74-8.88)		0.136
Menstrual status
Premenopause	1		-		1		-
Postmenopause	3.46(1.22-9.78)		0.019		1.82 (0.47-7.03)		0.383
Tumorsize
≤2 cm	1		-		1		-
>2,≤5 cm	0.99 (0.57-1.74)		0.979		0.83 (0.37-1.87)		0.647
>5cm	1.36 (0.70-2.64)		0.371		0.98 (0.31-3.12)		0.973
Lymph node status
Negative	1		-		1		-
Positive	2.52 (1.46-4.35)		0.001		2.00 (0.88-4.52)		0.097
ER status
Negative	1		-		1		-
Positive	0.45 (0.26-0.77)		0.004		0.51 (0.25-1.05)		0.028
PR status
Negative	1		-		1		-
Positive	0.54 (0.32-0.92)		0.023		1.45 (0.39-5.41)		0.582
Her-2 status
Negative	1		-		1		-
Positive	2.17 (1.13-4.15)		0.019		2.37 (0.89-6.28)		0.083
miR-454
Low	1		-		1		-
High	2.02 (1.22-3.34)		0.007		1.37 (0.65-2.88)		0.409
